# Supplementary material for: Whey Protein Supplementation Enhances Whole Body Protein Metabolism and Performance Recovery after Resistance Exercise: A Double-Blind Crossover Study
Source: Nutrients. 2017 Jul 11;9(7):735. doi: 10.3390/nu9070735 (PMC5537849; doi:10.3390/nu9070735)
Supplement: Supplementary file 1 [file nutrients-09-00735-s001.zip]

Archive with 1 entries (1 files):
- nutrients-206383-supplementary.pdf
